# Supplementary material for: Evaluation of a Novel Rapid Phenotypic Antimicrobial Susceptibility Testing System
Source: Antibiotics (Basel). 2025 Sep 25;14(10):962. doi: 10.3390/antibiotics14100962 (PMC12562109; doi:10.3390/antibiotics14100962)
Supplement: Supplementary file 1 [file antibiotics-14-00962-s001.zip]

Archive with 1 entries (1 files):
- antibiotics-3863202-supplementary.pdf
